# Supplementary material for: No major role of norepinephrine transporter gene variations in the cardiostimulant effects of MDMA
Source: Eur J Clin Pharmacol. 2017 Dec 2;74(3):275–83. doi: 10.1007/s00228-017-2392-2 (PMC5808057; doi:10.1007/s00228-017-2392-2)
Supplement: Supplementary file 1 — (XLSX 19 kb) [file 228_2017_2392_MOESM1_ESM.xlsx]

## Sheet: Emax
Supplementary Table S1. Non-corrected effects of the SLC6A2 SNPs rs168924, rs47958, rs1861647, rs2242446, and rs36029 on the maximum response to MDMA (mean±SD and statistics).
SNP rs168924		Number of genotypes	AA	AG	GG	F	p value	p value (Bonferroni corr.)
	N (%)		95 (77)	26 (21)	3 (2)
	Female, N (%)		52 (55)	12 (46)	0 (0)
	MDMA plasma concentration Cmax, ng/ml	N: 95, 26, 3	226±47	229±50	178±32	1.55834	NS	NS
	Norepinephrine Δplasma concentration at 2h, pg/ml	N: 68, 14, 2	0.5±0.6	0.8±0.7	0.5±1.0	1.04352	NS	NS
	Subjective stimulation, ΔEmax, %	N: 95, 26, 3	63±33	72±33	41±42	1.44331	NS	NS
	Mean arterial pressure, ΔEmax, mmHg	N: 95, 26, 3	18±10	20±9	13±15	0.932262	NS	NS
	Heart rate, ΔEmax, bpm	N: 95, 26, 3	19±15	18±15	17±17	0.0396988	NS	NS
	Rate pressure product, ΔEmax, mmHg/min	N: 95, 26, 3	4678±2976	4869±3093	3937±3316	0.140054	NS	NS
	Pupil size, ΔEmax, mm	N: 93, 25, 3	0.9±0.5	1.0±0.4	0.7±0.4	0.568173	NS	NS
	Pupil size after light, ΔEmax, mm	N: 93, 25, 3	2.0±0.7	2.1±0.6	1.5±0.6	1.29576	NS	NS
SNP rs47958		Number of genotypes	AA	AC	CC	F	p value	p value (Bonferroni corr.)
	N (%)		27 (22)	58 (47)	39 (31)
	Female, N (%)		13 (48)	29 (50)	22 (56)
	MDMA plasma concentration Cmax, ng/ml	N: 27, 58, 39	222±40	225±54	227±43	0.0777555	NS	NS
	Norepinephrine Δplasma concentration at 2h, pg/ml	N: 18, 41, 25	0.4±0.8	0.5±0.7	0.6±0.6	0.436553	NS	NS
	Subjective stimulation, ΔEmax, %	N: 27, 58, 39	62±34	64±34	67±32	0.160058	NS	NS
	Mean arterial pressure, ΔEmax, mmHg	N: 27, 58, 39	21±10	17±8	18±11	1.60285	NS	NS
	Heart rate, ΔEmax, bpm	N: 27, 58, 39	21±14	20±16	14±14	2.26459	NS	NS
	Rate pressure product, ΔEmax, mmHg/min	N: 27, 58, 39	5391±2654	4882±3127	3950±2898	2.09685	NS	NS
	Pupil size, ΔEmax, mm	N: 27, 57, 37	0.8±0.3	1.0±0.4	0.9±0.6	1.46844	NS	NS
	Pupil size after light, ΔEmax, mm	N: 27, 57, 37	1.9±0.5	2.1±0.6	1.9±1.0	0.644437	NS	NS
SNP rs1861647		Number of genotypes	AA	AG	GG	F	p value	p value (Bonferroni corr.)
	N (%)		12 (10)	55 (45)	56 (46)
	Female, N (%)		6 (50)	28 (51)	29 (52)
	MDMA plasma concentration Cmax, ng/ml	N: 12, 55, 56	220±43	224±47	227±50	0.124459	NS	NS
	Norepinephrine Δplasma concentration at 2h, pg/ml	N: 6, 39, 38	0.3±0.6	0.6±0.6	0.6±0.8	0.500512	NS	NS
	Subjective stimulation, ΔEmax, %	N: 12, 55, 56	73±29	62±32	64±36	0.53517	NS	NS
	Mean arterial pressure, ΔEmax, mmHg	N: 12, 55, 56	17±11	17±9	19±10	0.617505	NS	NS
	Heart rate, ΔEmax, bpm	N: 12, 55, 56	13±11	15±14†	23±15	5.23575	0.00660595	0.0330298
	Rate pressure product, ΔEmax, mmHg/min	N: 12, 55, 56	4025±2235	4018±3099†	5527±2851	4.05393	0.0197846	NS
	Pupil size, ΔEmax, mm	N: 12, 53, 55	0.8±0.3	0.9±0.5	0.9±0.4	0.326207	NS	NS
	Pupil size after light, ΔEmax, mm	N: 12, 53, 55	2.1±0.6	1.9±0.8	2.1±0.6	0.990247	NS	NS
SNP rs2242446		Number of genotypes	CC	CT	TT	F	p value	p value (Bonferroni corr.)
	N (%)		15 (12)	50 (40)	59 (48)
	Female, N (%)		6 (40)	26 (52)	32 (54)
	MDMA plasma concentration Cmax, ng/ml	N: 15, 50, 59	221±41	227±53	225±45	0.354987	NS	NS
	Norepinephrine Δplasma concentration at 2h, pg/ml	N: 10, 36, 38	0.3±0.8	0.6±0.7	0.6±0.6	0.58166	NS	NS
	Subjective stimulation, ΔEmax, %	N: 15, 50, 59	72±33	65±31	61±36	0.53815	NS	NS
	Mean arterial pressure, ΔEmax, mmHg	N: 15, 50, 59	24±11	17±8	17±10	2.99408	NS	NS
	Heart rate, ΔEmax, bpm	N: 15, 50, 59	26±18	21±16	14±12‡	4.71599	0.0106605	NS
	Rate pressure product, ΔEmax, mmHg/min	N: 15, 50, 59	6205±2997	5042±3191	4027±2642‡	3.82066	0.0246035	NS
	Pupil size, ΔEmax, mm	N: 15, 48, 58	0.7±0.2	0.9±0.4	0.9±0.5	1.8101	NS	NS
	Pupil size after light, ΔEmax, mm	N: 15, 48, 58	1.9±0.5	1.9±0.5	2.1±0.9	1.02312	NS	NS
SNP rs36029		Number of genotypes	AA	AG	GG	F	p value	p value (Bonferroni corr.)
	N (%)		46 (37)	56 (45)	22 (18)
	Female, N (%)		19 (41)	32 (57)	13 (59)
	MDMA plasma concentration Cmax, ng/ml	N: 46, 56, 22	217±46	230±49	231±49	1.20503	NS	NS
	Norepinephrine Δplasma concentration at 2h, pg/ml	N: 33, 37, 14	0.7±0.7	0.4±0.7	0.5±0.5	2.10556	NS	NS
	Subjective stimulation, ΔEmax, %	N: 46, 56, 22	65±33	64±33	62±38	0.0783192	NS	NS
	Mean arterial pressure, ΔEmax, mmHg	N: 46, 56, 22	20±10	16±10	17±9	2.58276	NS	NS
	Heart rate, ΔEmax, bpm	N: 46, 56, 22	21±16	17±15	16±14	1.45568	NS	NS
	Rate pressure product, ΔEmax, mmHg/min	N: 46, 56, 22	5419±2974	4317±3067	4169±2608	2.18523	NS	NS
	Pupil size, ΔEmax, mm	N: 46, 54, 21	0.9±0.3	0.9±0.4	0.8±0.6	0.623113	NS	NS
	Pupil size after light, ΔEmax, mm	N: 46, 54, 21	1.9±0.5	2.1±0.7	1.9±1.0	1.74832	NS	NS
N, number of subjects; SNP, Single nucleotide polymorphism; Emax, peak effect; Cmax, peak plasma concentration; NS, not significant; Δ, values are change scores from placebo (mdma - placebo); †P < 0.05 compared to rs1861647 GG; ‡P < 0.05 compared to rs2242446 CC
