# Supplementary material for: No major role of norepinephrine transporter gene variations in the cardiostimulant effects of MDMA
Source: Eur J Clin Pharmacol. 2017 Dec 2;74(3):275–83. doi: 10.1007/s00228-017-2392-2 (PMC5808057; doi:10.1007/s00228-017-2392-2)
Supplement: Supplementary file 2 — (XLSX 16 kb) [file 228_2017_2392_MOESM2_ESM.xlsx]

## Sheet: AUECAUC
Supplementary Table S2. Effects of the SLC6A2 SNPs rs168924, rs47958, rs1861647, rs2242446, and rs36029 on the response to MDMA (mean±SD and statistics).
SNP rs168924		Number of genotypes	AA	AG	GG	F	p value	p value (Bonferroni corr.)
	N (%)		95 (77)	26 (21)	3 (2)
	Female, N (%)		52 (55)	12 (46)	0 (0)
	MDMA plasma concentration AUC, ng/ml x h	N: 95, 26, 3	956±201	957±226	784±126	1.03272	NS	NS
	Subjective stimulation, ΔAUEC, % x h	N: 95, 26, 3	144±108	176±111	92±90	1.0882	NS	NS
	Mean arterial pressure, ΔAUEC, mmHg x h	N: 95, 26, 3	73.2±30.8	82.5±28.7	68.0±38.6	1.00278	NS	NS
	Heart rate, ΔAUEC, bpm x h	N: 95, 26, 3	75±54	85±45	64±43	0.418954	NS	NS
	Rate pressure product, ΔAUEC, mmHg/min x h	N: 95, 26, 3	17188±8922	19566±8323	14706±3972	0.821928	NS	NS
	Pupil size, ΔAUEC, mm x h	N: 93, 25, 3	6±3	6±2	5±2	0.375586	NS	NS
	Pupil size after light, ΔAUEC, mm x h	N: 93, 25, 3	9±3	10±3	7±2	0.93511	NS	NS
SNP rs47958		Number of genotypes	AA	AC	CC	F	p value	p value (Bonferroni corr.)
	N (%)		27 (22)	58 (47)	39 (31)
	Female, N (%)		13 (48)	29 (50)	22 (56)
	MDMA plasma concentration AUC, ng/ml x h	N: 27, 58, 39	941±177	954±234	957±181	0.056408	NS	NS
	Subjective stimulation, ΔAUEC, % x h	N: 27, 58, 39	147±104	146±110	155±112	0.0966794	NS	NS
	Mean arterial pressure, ΔAUEC, mmHg x h	N: 27, 58, 39	79.7±26.0	73.0±32.2	74.9±31.2	0.561621	NS	NS
	Heart rate, ΔAUEC, bpm x h	N: 27, 58, 39	80±49	82±55	66±47	1.1721	NS	NS
	Rate pressure product, ΔAUEC, mmHg/min x h	N: 27, 58, 39	18531±8023	18372±9621	15891±7720	1.21921	NS	NS
	Pupil size, ΔAUEC, mm x h	N: 27, 57, 37	5±2	6±2	6±3	0.893802	NS	NS
	Pupil size after light, ΔAUEC, mm x h	N: 27, 57, 37	9±2	10±3	9±4	0.459578	NS	NS
SNP rs1861647		Number of genotypes	AA	AG	GG	F	p value	p value (Bonferroni corr.)
	N (%)		12 (10)	55 (45)	56 (46)
	Female, N (%)		6 (50)	28 (51)	29 (52)
	MDMA plasma concentration AUC, ng/ml x h	N: 12, 55, 56	917±172	943±213	966±205	0.357232	NS	NS
	Subjective stimulation, ΔAUEC, % x h	N: 12, 55, 56	171±88	146±111	145±112	0.577474	NS	NS
	Mean arterial pressure, ΔAUEC, mmHg x h	N: 12, 55, 56	65.8±27.7	75.1±34.3	76.5±27.2	0.444193	NS	NS
	Heart rate, ΔAUEC, bpm x h	N: 12, 55, 56	69±38	67±54	88±51	2.33654	NS	NS
	Rate pressure product, ΔAUEC, mmHg/min x h	N: 12, 55, 56	15639±5580	16398±9820	19320±7974	1.68603	NS	NS
	Pupil size, ΔAUEC, mm x h	N: 12, 53, 55	6±2	6±3	6±2	0.478684	NS	NS
	Pupil size after light, ΔAUEC, mm x h	N: 12, 53, 55	10±3	9±4	10±2	1.17922	NS	NS
SNP rs2242446		Number of genotypes	CC	CT	TT	F	p value	p value (Bonferroni corr.)
	N (%)		15 (12)	50 (40)	59 (48)
	Female, N (%)		6 (40)	26 (52)	32 (54)
	MDMA plasma concentration AUC, ng/ml x h	N: 15, 50, 59	956±174	942±217	960±205	0.0852353	NS	NS
	Subjective stimulation, ΔAUEC, % x h	N: 15, 50, 59	171±98	147±106	146±115	0.457433	NS	NS
	Mean arterial pressure, ΔAUEC, mmHg x h	N: 15, 50, 59	82.2±28.3	74.1±29.8	74.0±31.9	0.511155	NS	NS
	Heart rate, ΔAUEC, bpm x h	N: 15, 50, 59	92±54	84±53	66±48	2.49095	NS	NS
	Rate pressure product, ΔAUEC, mmHg/min x h	N: 15, 50, 59	20338±8601	18531±9504	16170±7931	2.00981	NS	NS
	Pupil size, ΔAUEC, mm x h	N: 15, 48, 58	5±2	6±2	6±3	1.79031	NS	NS
	Pupil size after light, ΔAUEC, mm x h	N: 15, 48, 58	9±2	9±2	10±4	0.30327	NS	NS
SNP rs36029		Number of genotypes	AA	AG	GG	F	p value	p value (Bonferroni corr.)
	N (%)		46 (37)	56 (45)	22 (18)
	Female, N (%)		19 (41)	32 (57)	13 (59)
	MDMA plasma concentration AUC, ng/ml x h	N: 46, 56, 22	911±180	972±212	989±230	1.57867	NS	NS
	Subjective stimulation, ΔAUEC, % x h	N: 46, 56, 22	148±95	156±116	134±121	0.59981	NS	NS
	Mean arterial pressure, ΔAUEC, mmHg x h	N: 46, 56, 22	81.8±26.4	72.8±32.3	66.4±32.1	3.84396	0.0240927	NS
	Heart rate, ΔAUEC, bpm x h	N: 46, 56, 22	79±50	79±51	65±56	0.849905	NS	NS
	Rate pressure product, ΔAUEC, mmHg/min x h	N: 46, 56, 22	18470±8689	18033±9032	14827±7832	1.91577	NS	NS
	Pupil size, ΔAUEC, mm x h	N: 46, 54, 21	6±2	6±2	5±4	0.72254	NS	NS
	Pupil size after light, ΔAUEC, mm x h	N: 46, 54, 21	9±2	10±3	9±5	1.39081	NS	NS
N, number of subjects; SNP, Single nucleotide polymorphism; AUEC, area under the effect-time curve from 0-6h; AUC, area under concentration-time curve from 0-6h; NS, not significant; Δ, values are change scores from placebo (mdma - placebo); F and p values are from ANCOVAs (except for the MDMA concentrations) with MDMA AUC as covariate to account for differences in MDMA concentrations.
