# Supplementary material for: No major role of norepinephrine transporter gene variations in the cardiostimulant effects of MDMA
Source: Eur J Clin Pharmacol. 2017 Dec 2;74(3):275–83. doi: 10.1007/s00228-017-2392-2 (PMC5808057; doi:10.1007/s00228-017-2392-2)
Supplement: Supplementary file 3 — (XLSX 17 kb) [file 228_2017_2392_MOESM3_ESM.xlsx]

## Sheet: EmaxAUC sex
Supplementary Table S3. Sex interaction analysis of the effects of the SLC6A2 SNPs rs168924, rs47958, rs1861647, rs2242446, and rs36029 on the maximum response to MDMA (mean±SD and statistics).
SNP rs168924		Number of genotypes	AA	AG	GG	F	p value	p value (Bonferroni corr.)
	N (%)		95 (77)	26 (21)	3 (2)
	Female, N (%)		52 (55)	12 (46)	0 (0)
	MDMA plasma concentration AUC, ng/ml	N: 95, 26, 3	956±201	957±226	784±126	0.834308	NS	NS
	Norepinephrine Δplasma concentration at 2h, pg/ml	N: 68, 14, 2	0.5±0.6	0.8±0.7	0.5±1.0	0.937	NS	NS
	Subjective stimulation, ΔEmax, %	N: 95, 26, 3	63±33	72±33	41±42	2.85	NS	NS
	Mean arterial pressure, ΔEmax, mmHg	N: 95, 26, 3	18±10	20±9	13±15	0.14	NS	NS
	Heart rate, ΔEmax, bpm	N: 95, 26, 3	19±15	18±15	17±17	0.0978	NS	NS
	Rate pressure product, ΔEmax, mmHg/min	N: 95, 26, 3	4678±2976	4869±3093	3937±3316	0.000156	NS	NS
	Pupil size, ΔEmax, mm	N: 93, 25, 3	0.9±0.5	1.0±0.4	0.7±0.4	1.3	NS	NS
	Pupil size after light, ΔEmax, mm	N: 93, 25, 3	2.0±0.7	2.1±0.6	1.5±0.6	2.54	NS	NS
SNP rs47958		Number of genotypes	AA	AC	CC	F	p value	p value (Bonferroni corr.)
	N (%)		27 (22)	58 (47)	39 (31)
	Female, N (%)		13 (48)	29 (50)	22 (56)
	MDMA plasma concentration AUC, ng/ml	N: 27, 58, 39	941±177	954±234	957±181	1.5986	NS	NS
	Norepinephrine Δplasma concentration at 2h, pg/ml	N: 18, 41, 25	0.4±0.8	0.5±0.7	0.6±0.6	0.763723	NS	NS
	Subjective stimulation, ΔEmax, %	N: 27, 58, 39	62±34	64±34	67±32	1.45192	NS	NS
	Mean arterial pressure, ΔEmax, mmHg	N: 27, 58, 39	21±10	17±8	18±11	0.632752	NS	NS
	Heart rate, ΔEmax, bpm	N: 27, 58, 39	21±14	20±16	14±14	0.486704	NS	NS
	Rate pressure product, ΔEmax, mmHg/min	N: 27, 58, 39	5391±2654	4882±3127	3950±2898	0.587738	NS	NS
	Pupil size, ΔEmax, mm	N: 27, 57, 37	0.8±0.3	1.0±0.4	0.9±0.6	0.595473	NS	NS
	Pupil size after light, ΔEmax, mm	N: 27, 57, 37	1.9±0.5	2.1±0.6	1.9±1.0	1.36737	NS	NS
SNP rs1861647		Number of genotypes	AA	AG	GG	F	p value	p value (Bonferroni corr.)
	N (%)		12 (10)	55 (45)	56 (46)
	Female, N (%)		6 (50)	28 (51)	29 (52)
	MDMA plasma concentration AUC, ng/ml	N: 12, 55, 56	917±172	943±213	966±205	0.016248	NS	NS
	Norepinephrine Δplasma concentration at 2h, pg/ml	N: 6, 39, 38	0.3±0.6	0.6±0.6	0.6±0.8	0.551441	NS	NS
	Subjective stimulation, ΔEmax, %	N: 12, 55, 56	73±29	62±32	64±36	0.958714	NS	NS
	Mean arterial pressure, ΔEmax, mmHg	N: 12, 55, 56	17±11	17±9	19±10	1.25851	NS	NS
	Heart rate, ΔEmax, bpm	N: 12, 55, 56	13±11	15±14	23±15	0.819903	NS	NS
	Rate pressure product, ΔEmax, mmHg/min	N: 12, 55, 56	4025±2235	4018±3099	5527±2851	1.30258	NS	NS
	Pupil size, ΔEmax, mm	N: 12, 53, 55	0.8±0.3	0.9±0.5	0.9±0.4	0.602311	NS	NS
	Pupil size after light, ΔEmax, mm	N: 12, 53, 55	2.1±0.6	1.9±0.8	2.1±0.6	0.201978	NS	NS
SNP rs2242446		Number of genotypes	CC	CT	TT	F	p value	p value (Bonferroni corr.)
	N (%)		15 (12)	50 (40)	59 (48)
	Female, N (%)		6 (40)	26 (52)	32 (54)
	MDMA plasma concentration AUC, ng/ml	N: 15, 50, 59	956±174	942±217	960±205	0.549227	NS	NS
	Norepinephrine Δplasma concentration at 2h, pg/ml	N: 10, 36, 38	0.3±0.8	0.6±0.7	0.6±0.6	0.0672865	NS	NS
	Subjective stimulation, ΔEmax, %	N: 15, 50, 59	72±33	65±31	61±36	0.0236596	NS	NS
	Mean arterial pressure, ΔEmax, mmHg	N: 15, 50, 59	24±11	17±8	17±10	2.68006	NS	NS
	Heart rate, ΔEmax, bpm	N: 15, 50, 59	26±18	21±16	14±12	0.24786	NS	NS
	Rate pressure product, ΔEmax, mmHg/min	N: 15, 50, 59	6205±2997	5042±3191	4027±2642	0.882063	NS	NS
	Pupil size, ΔEmax, mm	N: 15, 48, 58	0.7±0.2	0.9±0.4	0.9±0.5	0.375522	NS	NS
	Pupil size after light, ΔEmax, mm	N: 15, 48, 58	1.9±0.5	1.9±0.5	2.1±0.9	1.87817	NS	NS
SNP rs36029		Number of genotypes	AA	AG	GG	F	p value	p value (Bonferroni corr.)
	N (%)		46 (37)	56 (45)	22 (18)
	Female, N (%)		19 (41)	32 (57)	13 (59)
	MDMA plasma concentration AUC, ng/ml	N: 46, 56, 22	911±180	972±212	989±230	1.23291	NS	NS
	Norepinephrine Δplasma concentration at 2h, pg/ml	N: 33, 37, 14	0.7±0.7	0.4±0.7	0.5±0.5	0.228563	NS	NS
	Subjective stimulation, ΔEmax, %	N: 46, 56, 22	65±33	64±33	62±38	2.86307	NS	NS
	Mean arterial pressure, ΔEmax, mmHg	N: 46, 56, 22	20±10	16±10	17±9	2.70048	NS	NS
	Heart rate, ΔEmax, bpm	N: 46, 56, 22	21±16	17±15	16±14	3.50885	0.0331191	NS
	Rate pressure product, ΔEmax, mmHg/min	N: 46, 56, 22	5419±2974	4317±3067	4169±2608	3.21223	0.0438432	NS
	Pupil size, ΔEmax, mm	N: 46, 54, 21	0.9±0.3	0.9±0.4	0.8±0.6	0.0196441	NS	NS
	Pupil size after light, ΔEmax, mm	N: 46, 54, 21	1.9±0.5	2.1±0.7	1.9±1.0	1.31737	NS	NS
N, number of subjects; SNP, Single nucleotide polymorphism; Emax, peak effect; AUC, area under concentration-time curve from 0-6h; NS, not significant; Δ, values are change scores from placebo (mdma - placebo); F and p values are from ANCOVAs (except for the MDMA concentrations) with genotype and sex as between-subject factor, and MDMA AUC as covariate to account for differences in MDMA concentra…
